# Supplementary material for: Four Novel SNPs of MYO1A Gene Associated with Heat-Tolerance in Chinese Cattle
Source: Animals (Basel). 2019 Nov 13;9(11):964. doi: 10.3390/ani9110964 (PMC6912737; doi:10.3390/ani9110964)
Supplement: Supplementary file 1 [file animals-09-00964-s001.zip]

Archive with 4 entries (3 files):
- Supplementary/
- Supplementary/Table S1 Origin information of cattle breeds.xlsx
- Supplementary/Table S2 Genotypic and frequencies of the MYO1A gene across 36 cattle breeds.xlsx
- Supplementary/Table S3 Tests of between-subjects effects.xlsx
