# Supplementary material for: Four Novel SNPs of MYO1A Gene Associated with Heat-Tolerance in Chinese Cattle
Source: Animals (Basel). 2019 Nov 13;9(11):964. doi: 10.3390/ani9110964 (PMC6912737; doi:10.3390/ani9110964)
Supplement: Supplementary file 1 [file animals-09-00964-s001.zip › Supplementary/Table S1 Origin information of cattle breeds.xlsx]

## Sheet: Sheet1
Table S1 Origin informations of cattle breeds
Geographical group	Breeds	Locality	Sample size	Annual mean temperature(℃)	Relative humidity(%)	Temperature-humidity index(THI)	Average annual sunshine hours (100-cloudiness) (%)	East longitude (°E)	North latitude(°N)	Elavation (m)
Chinese group	Yanbian(YB)	Yanbian, Jilin, China	36	5	66	44.18	56	129.42	44.91	183.4
	Qaidam(QD)	Geermu, Haixi, Qinghai, China	27	4.4	32	46.68	62	96.96	36.94	2842.9
	Tibetan(TB)	Changdu,Xizang, China	27	8.5	63	49.48	52	97.1	31.09	3306
	Mongolian(MG)	Heshuo, Kuerl, Bayingolin, Xinjiang, China	36	7.9	52	49.33	65	112.97	42.29	931.5
	Kazakh(KZ)	Yining,Yili, Xinjing, China	28	9.1	64	50.28	63	87.91	46.2	662.5
	Bohai Black(BH)	Binzhou, Shandong, China	32	12.2	66	54.72	58	116.61	38.95	21.2
	Qinchuan(QC)	Yangling, Shaanxi, China	36	8.3	63	49.19	44	107.92	34.51	612.4
	DiQing(DQ)	Zhongdian, Yunnan, China	36	5.4	70	44.41	45	99.42	27.5	3276.1
	Jinnan(JN)	Yuncheng, Shanxi, China	27	13.6	62	56.8	51	111.09	35.42	376
	Shigatse Humped (SH)	Dingjie,Xizang, China	42	2.1	55	41.28	73	88.53	29.15	3836
	Jiaxian Red(JX)	Jiaxian, Pingdingshan, Henan, China	31	14.5	67	58.08	49	113.66	34.65	136.4
	Luxi(LX)	Jining, Shandong, China	28	6.8	66	46.81	58	117.78	37.09	1416.5
	Nanyang(NY)	Nanyang, Henan, China	22	14.9	72	58.69	48	112.56	33.34	129.8
	Guangfeng(GF)	Guangfeng, Shangrao, Jiangxi, China	36	18.2	78	63.94	43	118.42	28.64	1079.1
	Bashan(BS)	Xuanhan, Dazhou, Sichuan, China	32	17.3	79	62.54	38	107.73	31.36	310.4
	Dianzhong(DZ)	Chuxiong, Yunnan, China	52	20	79	66.84	55	101.55	25.04	1772
	Zhaotong(ZT)	Weixin, Yunnan, China	33	11.6	74	53.61	43	103.45	27.2	1949.5
	Wengshan(WS)	Wenshan, Yunnan, China	15	17.2	81	62.44	46	104.31	23.41	1246.3
	Zaobei(ZB)	Zaoyang, Xiangyang, Hubei, China	14	15.4	72	59.46	51	112.77	32.13	125.5
	Sanjiang(SJ)	Sanjiang, Baishi, Sichuan, China	9	12.5	63	55.21	44	103.59	31.49	710.5
	Weining(GZWN)	Weining, Bijie, Guizhou, China	36	10.5	80	51.68	41	105.14	27.74	2237.5
	Guanling(GL)	Guanling, Guizhou, China	32	14	81	57.28	30	105.54	25.97	1527.1
	Minnan(MN)	Longyan, Fujian, China	32	21	79	68.43	45	118.09	26.78	30
	Wuchuan(WC)	Fenggang, Guizhou, China	7	7.7	53	48.1	26	106.9	28.61	843.9
	Ji'an(JA)	Ji’an, Jiangxi, China	31	18.3	78	64.1	41	114.99	27.12	177.7
	Dabeishan(DBS)	Anqing, Anhui, China	39	16.3	78	60.93	45	117.07	30.53	19.8
	Wannan(WN)	Jixi, Anhui, China	36	16.5	77	61.23	41	117.96	31.95	232.3
	Nandan (ND)	Nandan, Guangxi, China	29	22	77	64.18	34	107.3	24.42	213.9
	Wuling (WL)	Yongshun, Hunan, China	61	17.2	77	62.33	32	110.51	28.41	416.3
	Jinjiang(JJ)	Gao'an, Yichuan, Jiangxi, China	25	17.9	79	63.5	43	116.12	28.5	231.3
	Yunnan Humped(YH)	Dehong, Yunnan, China	19	20	79	66.84	50	97.5	24.01	775.6
	Leiqiong(LQ)	Leizhou, Guangdong, China	10	23.8	85	73.45	51	110.1	20.87	67.9
	Longling (LL)	Longling, Guangxi, China	19	19.3	80	61.97	43	104.5	24.5	173.1
	Weizhou (WZ)	Beihai, Guangxi, China	31	21.7	82	63.94	48	109.06	21.29	55.2
Control group	Zebu (Zebu)	Kenana, India and Burma	36	-	-	-	-	-	-	-
	Angus (Augus)	Yangling, Shanxi, China	30	-	-	-	-	-	-	-
Total			1072
