# Supplementary material for: Four Novel SNPs of MYO1A Gene Associated with Heat-Tolerance in Chinese Cattle
Source: Animals (Basel). 2019 Nov 13;9(11):964. doi: 10.3390/ani9110964 (PMC6912737; doi:10.3390/ani9110964)
Supplement: Supplementary file 1 [file animals-09-00964-s001.zip › Supplementary/Table S2 Genotypic and frequencies of the MYO1A gene across 36 cattle breeds.xlsx]

## Sheet: Sheet1
Table S2 Genotypic and frequencies of the MYO1A gene across 36 cattle breeds
Breeds	Frequencies
	rs208210464			rs209999142			rs110123931			rs135771836
	AA	AG	GG	CC	CT	TT	CC	CT	TT	AA	AG	GG
Yanbian(YB)	0	0	1	0	0	1	0.166667	0.333333	0.5	1	0	0
Qaidam(QD)	0	0	1	0	0	1	0.111111	0.62963	0.259259	1	0	0
Tibetan(TB)	0	0	1	0	0.037037	0.962963	0.259259	0.444444	0.296296	1	0	0
Mongolian(MG)	0	0.0333333	0.966667	0	0.1	0.9	0.0666667	0.466667	0.466667	0.966667	0.0333333	0
Kazakh(KZ)	0	0.194444	0.805556	0	0.194444	0.805556	0.111111	0.388889	0.5	0.805556	0.194444	0
Bohai Black(BH)	0	0.0714286	0.928571	0	0.321429	0.678571	0.107143	0.285714	0.607143	0.928571	0.0714286	0
Qinchuan(QC)	0	0.03125	0.96875	0.03125	0.28125	0.6875	0.09375	0.3125	0.59375	0.96875	0.03125	0
DiQing(DQ)	0	0.222222	0.777778	0.0833333	0.333333	0.583333	0.138889	0.416667	0.444444	0.777778	0.222222	0
Jinnan(JN)	0	0.333333	0.666667	0.0833333	0.416667	0.5	0.305556	0.583333	0.111111	0.666667	0.333333	0
Shigatse Humped (SH)	0	0.333333	0.666667	0	0.62963	0.37037	0.037037	0.666667	0.296296	0.666667	0.333333	0
Jiaxian Red(JX)	0.0714286	0.333333	0.595238	0.190476	0.309524	0.5	0.261905	0.404762	0.333333	0.595238	0.333333	0.0714286
Luxi(LX)	0	0.548387	0.451613	0	0.903226	0.0967742	0	0.774194	0.225806	0.451613	0.548387	0
Nanyang(NY)	0.178571	0.571429	0.25	0.285714	0.464286	0.25	0.321429	0.5	0.178571	0.25	0.571429	0.178571
Guangfeng(GF)	0.318182	0.363636	0.318182	0.454545	0.272727	0.272727	0.5	0.318182	0.181818	0.318182	0.363636	0.318182
Bashan(BS)	0.166667	0.388889	0.444444	0.5	0.305556	0.194444	0.833333	0.111111	0.0555556	0.277778	0.277778	0.166667
Dianzhong(DZ)	0.125	0.46875	0.40625	0.46875	0.375	0.15625	0.65625	0.34375	0	0.40625	0.46875	0.125
Zhaotong(ZT)	0.153846	0.5	0.346154	0.5	0.384615	0.115385	0.634615	0.269231	0.0961538	0.346154	0.5	0.153846
Wengshan(WS)	0.0606061	0.393939	0.545455	0.484848	0.424242	0.0909091	0.818182	0.181818	0	0.515152	0.424242	0.0606061
Zaobei(ZB)	0.4	0.466667	0.133333	0.533333	0.333333	0.133333	0.6	0.333333	0.0666667	0.133333	0.466667	0.4
Sanjiang(SJ)	0.285714	0.571429	0.142857	0.5	0.428571	0.0714286	0.642857	0.285714	0.0714286	0.142857	0.571429	0.285714
Weining(GZWN)	0.444444	0.444444	0.111111	0.444444	0.555556	0	0.777778	0.222222	0	0.111111	0.444444	0.444444
Guanling(GL)	0.25	0.583333	0.166667	0.527778	0.416667	0.0555556	0.694444	0.25	0.0555556	0.166667	0.583333	0.25
Minnan(MN)	0.15625	0.625	0.21875	0.5625	0.375	0.0625	0.65625	0.25	0.09375	0.21875	0.625	0.15625
Wuchuan(WC)	0.3125	0.5	0.1875	0.625	0.28125	0.09375	0.875	0.09375	0.03125	0.1875	0.5	0.3125
Ji'an(JA)	0.428571	0.428571	0.142857	0.571429	0.428571	0	0.571429	0.428571	0	0.142857	0.428571	0.428571
Dabeishan(DBS)	0.322581	0.516129	0.16129	0.677419	0.258065	0.0645161	0.741935	0.225806	0.0322581	0.16129	0.516129	0.322581
Wannan(WN)	0.435897	0.461538	0.102564	0.641026	0.333333	0.025641	0.74359	0.230769	0.025641	0.102564	0.461538	0.435897
Nandan (ND)	0.388889	0.555556	0.0555556	0.666667	0.305556	0.0277778	0.777778	0.194444	0.0277778	0.0555556	0.555556	0.388889
Wuling (WL)	0.448276	0.37931	0.172414	0.724138	0.206897	0.0689655	1	0	0	0.172414	0.37931	0.448276
Jinjiang(JJ)	0.42623	0.393443	0.180328	0.704918	0.262295	0.0327869	0.885246	0.0983607	0.0163934	0.163934	0.409836	0.42623
Yunnan Humped(YH)	0.472222	0.388889	0.138889	0.694444	0.305556	0	1	0	0	0.138889	0.388889	0.472222
Leiqiong(LQ)	0.52	0.32	0.16	0.76	0.24	0	0.96	0	0.04	0.16	0.32	0.52
Longling (LL)	0.473684	0.473684	0.0526316	0.789474	0.210526	0	0.947368	0.0526316	0	0.0526316	0.473684	0.473684
Weizhou (WZ)	0.5	0.4	0.1	0.8	0.2	0	1	0	0	0.1	0.4	0.5
Zebu (Zebu)	0.684211	0.157895	0.157895	0.947368	0.0526316	0	1	0	0	0.157895	0.157895	0.684211
Angus (Augus)	0.83871	0.16129	0	1	0	0	1	0	0	0	0.16129	0.83871
