# Supplementary material for: Four Novel SNPs of MYO1A Gene Associated with Heat-Tolerance in Chinese Cattle
Source: Animals (Basel). 2019 Nov 13;9(11):964. doi: 10.3390/ani9110964 (PMC6912737; doi:10.3390/ani9110964)
Supplement: Supplementary file 1 [file animals-09-00964-s001.zip › Supplementary/Table S3 Tests of between-subjects effects.xlsx]

## Sheet: Sheet1
Table S3 Tests of between-subjects effects
Source	Dependent Variable	Type III sum of squares	df	Mean Square	F	Sig.	Partial Eta Squared
Corrected Model	T	10624.887a	9	1180.54	55.073	0	0.344
	H	36825.852b	9	4091.76	47.686	0	0.312
	THI	18620.012c	9	2068.89	48.889	0	0.317
	SR	33067.907d	9	3674.21	37.431	0	0.263
Intercept	T	103838	1	103838	4844.12	0	0.837
	H	3.08642e+06	1	3.08642e+06	35969.5	0	0.974
	THI	1.95455e+06	1	1.95455e+06	46187.2	0	0.98
	SR	1.45684e+06	1	1.45684e+06	14841.7	0	0.94
genotype	T	10624.9	9	1180.54	55.073	0	0.344
	H	36825.9	9	4091.76	47.686	0	0.312
	THI	18620	9	2068.89	48.889	0	0.317
	SR	33067.9	9	3674.21	37.431	0	0.263
Error	T	20278.3	946	21.436
	H	81172.9	946	85.806
	THI	40032.9	946	42.318
	SR	92858.3	946	98.159
Total	T	193232	956
	H	4816269	956
	THI	3.04599e+06	956
	SR	2318386	956
Corrected Total	T	30903.2	955
	H	117999	955
	THI	58652.9	955
	SR	125926	955
	a. R Squared = 0.344 (Adjusted R Squared = 0.338)
	b. R Squared = 0.312 (Adjusted R Squared = 0.306)
	c. R Squared = 0.317 (Adjusted R Squared = 0.311)
	d. R Squared = 0.263 (Adjusted R Squared = 0.256)
